# Supplementary material for: Characteristics of Digital Health Interventions Associated with Improved Glycemic Control in T2DM: A Systematic Review and Meta-Analysis
Source: J Clin Med. 2026 Jan 31;15(3):1123. doi: 10.3390/jcm15031123 (PMC12897923; doi:10.3390/jcm15031123)
Supplement: Supplementary file 1 [file jcm-15-01123-s001.zip]

Archive with 1 entries (1 files):
- jcm-4064814-supplementary.pdf
